# Supplementary material for: Serum-Resistant Ternary DNA Polyplexes for Suicide Gene Therapy of Uterine Leiomyoma
Source: Int J Mol Sci. 2023 Dec 19;25(1):34. doi: 10.3390/ijms25010034 (PMC10778803; doi:10.3390/ijms25010034)
Supplement: Supplementary file 1 [file ijms-25-00034-s001.zip]

Archive with 1 entries (1 files):
- ijms-2763582-supplementary.pdf
